# Supplementary material for: Dynamic clustering of dynamin-amphiphysin helices regulates membrane constriction and fission coupled with GTP hydrolysis
Source: eLife. 2018 Jan 23;7:e30246. doi: 10.7554/eLife.30246 (PMC5780043; doi:10.7554/eLife.30246)
Supplement: Figure 2—source data 1. [file elife-30246-fig2-data1.xlsx]

## Sheet: Figure 2B
GDP-vanadate			No GTP
	pitch(nm)			pitch(nm)
1	15.3285		1	14.467
2	12.0246		2	16.0025
3	14.972		3	15.5815
4	13.9588		4	18.2995
5	13.9588		5	27.0881
6	15.2853		6	18.4202
7	14.5842		7	22.1914
8	13.8079		8	16.562
9	15.2853		9	18.9604
10	13.7118		10	20.8292
11	11.3067		11	11.0957
12	11.6239		12	17.9325
13	11.6617		13	22.3903
14	13.7118		14	20.457
15	11.7371		15	23.7032
16	13.615		16	23.8302
17	13.943		17	24.8126
18	13.615		18	17.5164
19	15.2709		19	19.2929
20	16.2702		20	23.6182
21	19.3003		21	20.101
22	13.179		22	16.6341
23	14.5616		23	17.8926
24	13.6231		24	19.5467
25	13.6231		25	25.046
26	15.5214		26	25.2545
27	16.5389		27	27.307
28	13.615		28	24.5322
29	13.615		29	22.1349
30	17.8404		30	23.4923
31	13.179		31	26.0623
32	15.0235		32	25.5397
33	12.2426		33	28.9753
34	14.0845		34	23.6934
35	10.8083		35	22.1349
36	13.1539		36	18.5504
37	15.0235		37	30.1908
38	16.9275		38	32.0524
39	16.4587		39	16.1465
40	17.0636		40	18.1145
41	14.8241		41	16.7984
42	15.6064		42	13.409
43	15.9624		43	25.7248
44	12.1795		44	21.9195
45	18.037		45	25.1654
46	16.5389		46	26.0048
47	11.4616		47	18.7514
48	20.7052		48	15.747
49	12.501		49	22.9927
50	15.0308		50	15.8255
51	14.3711		51	11.7206
52	15.9624		52	22.5167
53	17.9758		53	13.7272
54	17.5421		54	19.1302
55	16.0356		55	15.9917
56	15.9426		56	15.1618
57	19.157		57	15.4492
58	18.6454		58	17.6725
59	16.6836		59	15.8865
60	14.8932		60	14.0405
61	16.2926		61	14.2408
62	18.3234		62	18.1807
63	19.0141		63	18.7711
mean (nm)	14.9959		64	17.0219
SD	2.20346		65	21.7164
sem	0.27761		66	19.5629
			67	21.7793
			68	20.4441
			69	19.5353
			70	17.0785
			71	15.7369
			72	18.8659
			73	21.5819
			74	21.6144
			75	21.6646
			76	19.5945
			77	20.5161
			78	20.1177
			79	18.601
			80	15.7015
			81	14.7059
			mean (nm)	19.9644
			SD	4.25525
			sem	0.472805
