# Supplementary material for: Dynamic clustering of dynamin-amphiphysin helices regulates membrane constriction and fission coupled with GTP hydrolysis
Source: eLife. 2018 Jan 23;7:e30246. doi: 10.7554/eLife.30246 (PMC5780043; doi:10.7554/eLife.30246)
Supplement: Figure 3—source data 1. — Pitch sizes of dynamin-amphiphysin helices before cluster formation (0, 3 and 6 s) and after cluster formation (111–119 s) were measured based on the Video 3 for panel A. [file elife-30246-fig3-data1.xlsx]

## Sheet: Figure 3A 
before cluster formation			after cluster formation
0s	18.5507		111s	17.2661
0s	19.3432		111s	19.6398
0s	23.8739		111s	16.6179
0s	26.5918		111s	14.5266
0s	24.4159		112s	15.5552
0s	25.4215		112s	18.3417
0s	26.6528		112s	17.6195
0s	22.1821		112s	12.1288
0s	15.4997		113s	16.8919
0s	33.6152		113s	15.3153
0s	25.7861		113s	15.1354
0s	16.8663		113s	15.4997
3s	20.0552		114s	15.7593
3s	19.3432		114s	15.7142
3s	25.8136		114s	13.1328
3s	27.2141		114s	13.7885
3s	20.8671		115s	17.9913
3s	20.5634		115s	14.2445
3s	25.4972		115s	16.6179
3s	21.6263		115s	16.1284
3s	22.5765		116s	17.6195
3s	22.5225		116s	16.1473
3s	16.3966		116s	15.1421
3s	16.1473		116s	13.993
6s	18.1931		117s	15.1839
6s	22.4051		117s	16.3781
6s	25.7664		117s	14.1013
6s	22.6214		117s	13.7517
6s	19.7788		118s	13.913
6s	21.7386		118s	17.028
6s	21.0124		118s	15.4997
6s	28.1234		118s	13.521
6s	20.4893		119s	19.2063
6s	16.3781		119s	18.8168
6s	24.2575		119s	13.7885
6s	15.3748		119s	13.8765
mean (nm)	22.0434		mean (nm)	15.7189
SD	4.05069		SD	1.80362
SE	0.675115		SE	0.300603
