# Supplementary material for: Dynamic clustering of dynamin-amphiphysin helices regulates membrane constriction and fission coupled with GTP hydrolysis
Source: eLife. 2018 Jan 23;7:e30246. doi: 10.7554/eLife.30246 (PMC5780043; doi:10.7554/eLife.30246)
Supplement: Figure 3—source data 2. — Average heights of dynamin-amphiphysin helices composing clusters 1, 2 and 3 before cluster formation (0 ≤ t ≤ 100 s) and after cluster formation (101 ≤ t s) were calculated based on Figure 3—figure Supplement 2—source data 1 for panel C. [file elife-30246-fig3-data2.xlsx]

## Sheet: Figure 3C 
Mean	cluster1	cluster2	cluster3		cluster1				cluster2				cluster3
0≤t≤100 sec	38.379	32.6158	27.896		t-test: Two-Sample Assuming Equal Variances				t-test: Two-Sample Assuming Equal Variances				t-test: Two-Sample Assuming Equal Variances
101≤t sec	36.5	32.5559	26.7573
						blue(0-100sec)	blue(101sec-)			pink(0-100sec)	pink(101sec-)			green(0-100sec)	green(101sec-)
sem	cluster1	cluster2	cluster3		Mean	38.379	36.5		Mean	32.6158	32.5596		Mean	27.896	26.7573
0≤t≤100 sec	0.226264	0.203301	0.177147		Variance	8.62175	6.19885		Variance	7.05614	6.65296		Variance	5.48925	5.87371
101≤t sec	0.299166	0.2833	0.297112		Observations	303	188		Observations	303	199		Observations	303	190
					Pooled Variance	7.6952			Pooled Variance	6.89648			Pooled Variance	5.63724
					Hypothesized Mean Difference	0			Hypothesized Mean Difference	0			Hypothesized Mean Difference	0
					df	489			df	500			df	491
					t stat	7.38677			t stat	0.234375			t stat	5.1952
					P(T<=t) one-tail	3.27161e-13			P(T<=t) one-tail	0.407395			P(T<=t) one-tail	1.50149e-07
					t Critical one-tail	1.64798			t Critical one-tail	1.64791			t Critical one-tail	1.64796
					P(T<=t) two-tail	6.54322e-13			P(T<=t) two-tail	0.81479			P(T<=t) two-tail	3.00299e-07
					t Critical two-tail	1.96483			t Critical two-tail	1.96472			t Critical two-tail	1.96481
