# Supplementary material for: Dynamic clustering of dynamin-amphiphysin helices regulates membrane constriction and fission coupled with GTP hydrolysis
Source: eLife. 2018 Jan 23;7:e30246. doi: 10.7554/eLife.30246 (PMC5780043; doi:10.7554/eLife.30246)
Supplement: Figure 3—figure supplement 2—source data 1. — Height changes of each helices composing clusters 1, 2 and 3 were measured based on the Video 3. Average heights of each dynamin-amphiphysin helices composing clusters 1, 2 and 3 before cluster formation (0 ≤ t ≤ 100 s) and after cluster formation (101 ≤ t s) were also calculated. [file elife-30246-fig3-figsupp2-data1.xlsx]

## Sheet: Supplementary Figure S3
time(s)	cluster1-1(nm)	cluster1-2(nm)	cluster1-3(nm)	cluster2-1(nm)	cluster2-2(nm)	cluster2-3(nm)	cluster3-1(nm)	cluster3-2(nm)	cluster3-3(nm)		mean (nm)	cluster1-1(nm)	cluster1-2(nm)	cluster1-3(nm)	cluster2-1(nm)	cluster2-2(nm)	cluster2-3(nm)	cluster3-1(nm)	cluster3-2(nm)	cluster3-3(nm)
0	38.52	39.98	36.32	33.07	33.27	28.95	29.95	28.55	26.43		0≤t≤100 sec	40.4955	38.3854	36.256	34.4696	32.962	30.4158	29.6576	28.0373	25.9932
1	40.11	38.71	33.94	35	33.8	30.61	28.89	28.68	27.49		101 sec≤t	36.9564	36.9005	35.643	33.2976	33.4208	30.9494	26.8214	27.328	26.1224
2	40.04	36.05	34.2	33.73	34.99	29.76	27.83	28.62	27.76
3	41.1	38.38	35.4	34.27	34.4	30.66	29.68	29.29	25.57		sd	cluster1-1(nm)	cluster1-2(nm)	cluster1-3(nm)	cluster2-1(nm)	cluster2-2(nm)	cluster2-3(nm)	cluster3-1(nm)	cluster3-2(nm)	cluster3-3(nm)
4	37.79	37.79	35.6	34.87	34.06	32.44	29.41	28.82	27.56		0≤t≤100 sec	1.6303	3.17002	2.02144	2.36115	2.00079	1.76753	2.08273	1.73784	1.52036
5	39.85	40.5	36.73	33.86	35.4	30.45	31.88	29.16	25.17		101 sec≤t	1.91942	2.71148	2.48593	2.23664	2.24268	2.44206	2.91905	2.26633	1.86106
6	38.72	39.18	36.85	35.26	34.54	27.84	29.28	28.22	27.03
7	40.38	36.79	36.72	35.93	34.53	29.52	30.55	27.76	23.98		sem	cluster1-1(nm)	cluster1-2(nm)	cluster1-3(nm)	cluster2-1(nm)	cluster2-2(nm)	cluster2-3(nm)	cluster3-1(nm)	cluster3-2(nm)	cluster3-3(nm)
8	38.05	37.85	33.74	32.34	30.48	27.37	27.49	29.02	24.97		0≤t≤100 sec	0.162221	0.315429	0.20114	0.234943	0.199086	0.175875	0.207239	0.172922	0.151281
9	38.12	36.79	34.06	33.47	31.81	29.14	28.22	27.02	25.23		101 sec≤t	0.249887	0.341615	0.305997	0.273249	0.276055	0.300597	0.383289	0.278966	0.22908
10	40.91	36.72	36.33	34.06	35.26	30.69	30.02	26.83	27.5
11	39.84	39.84	34.93	34.86	34.33	29.95	28.16	29.95	26.89
12	38.58	36.99	33.33	33.47	31.27	31.11	29.15	27.82	26.7		cluster1-1				cluster1-2				cluster1-3
13	38.19	35.8	34.6	33.6	32.54	29.41	29.55	26.57	23.57			0≤t≤100 sec	101 sec≤t			0≤t≤100 sec	101 sec≤t			0≤t≤100 sec	101 sec≤t
14	40.84	37.46	34.46	35.73	34.4	30.29	31.27	28.95	26.17		Mean	40.4955	36.9564		Mean	38.3854	36.9005		Mean	36.256	35.643
15	42.04	39.98	37.99	33.87	32.67	26.27	32.27	28.22	26.23		Variance	2.68447	3.74768		Variance	10.1495	7.47072		Variance	4.12706	6.27494
16	37.79	38.52	37.45	35.93	31.47	30.69	29.95	25.1	27.16		Observations	101	59		Observations	101	63		Observations	101	66
17	40.05	37.52	34.27	35.26	32.4	28.26	31.55	28.56	25.43		Pooled Variance	3.07476			Pooled Variance	9.12431			Pooled Variance	4.9732
18	42.56	39.51	38.65	33.86	34.74	29.38	29.02	32.34	25.1		Hypothesized Mean Difference	0			Hypothesized Mean Difference	0			Hypothesized Mean Difference	0
19	41.7	39.58	36.26	33.94	31.54	28.93	29.15	30.68	24.7		df	158			df	162			df	165
20	38.45	36.13	35.33	34.79	32.61	29.84	29.88	26.5	23.71		t stat	12.3173			t stat	3.06215			t stat	1.7367
21	39.85	36.46	33.4	33	32.41	31.05	29.09	26.5	26.37		P(T<=t) one-tail	3.63887e-25			P(T<=t) one-tail	0.00128683			P(T<=t) one-tail	0.0421536
22	38.58	35.47	34.53	32.34	32.21	29.3	27.16	26.3	23.97		t Critical one-tail	1.65455			t Critical one-tail	1.65431			t Critical one-tail	1.65414
23	41.1	37.45	33.8	33.54	30.88	30.41	25.17	26.43	26.63		P(T<=t) two-tail	7.27774e-25			P(T<=t) two-tail	0.00257366			P(T<=t) two-tail	0.0843072
24	39.45	38.58	36.39	34.33	32.74	31.08	28.95	27.03	27.89		t Critical two-tail	1.97509			t Critical two-tail	1.97472			t Critical two-tail	1.97445
25	41.97	39.72	36.19	37.12	32.54	31.09	27.89	25.9	28.35
26	41.64	38.71	36.85	35.79	31.47	29.83	31.6	27.35	29.02		cluster2-1				cluster2-2				cluster2-3
27	38.78	40.31	37.32	34.93	31.47	30.86	31.68	27.63	24.24			0≤t≤100 sec	101 sec≤t			0≤t≤100 sec	101 sec≤t			0≤t≤100 sec	101 sec≤t
28	40.3	38.25	37.32	36.72	33.34	30.62	32.34	28.16	26.96		Mean	34.4696	33.2976		Mean	32.962	33.4208		Mean	30.4158	30.9494
29	40.77	37.79	37.12	37.98	32.74	28.75	30.54	28.75	28.76		Variance	5.63077	5.07834		Variance	4.04318	5.10699		Variance	3.15539	6.0554
30	43.37	39.84	39.91	37.13	34.4	32.67	31.48	29.42	27.16		Observations	101	67		Observations	101	66		Observations	101	66
31	42.37	40.78	36.53	36.99	32.41	26.74	29.68	30.61	26.82		Pooled Variance	5.41113			Pooled Variance	4.46225			Pooled Variance	4.29782
32	42.57	40.57	38.98	37.45	32.81	29.64	30.55	29.42	27.43		Hypothesized Mean Difference	0			Hypothesized Mean Difference	0			Hypothesized Mean Difference	0
33	40.97	37.99	39.45	37.99	34.73	31.55	29.75	28.88	26.56		df	166			df	165			df	165
34	42.03	38.65	36.79	37.72	32.74	32.31	29.68	29.68	26.23		t stat	3.1976			t stat	-1.37214			t stat	-1.62603
35	40.5	39.91	37.72	33.73	34.27	31.06	31.48	28.29	27.49		P(T<=t) one-tail	0.000829804			P(T<=t) one-tail	0.0859408			P(T<=t) one-tail	0.0529263
36	41.64	38.98	34.14	36.45	33.6	31.57	30.48	28.89	27.63		t Critical one-tail	1.65408			t Critical one-tail	1.65414			t Critical one-tail	1.65414
37	39.18	39.71	36.59	35.06	36.32	31.09	29.95	28.02	28.62		P(T<=t) two-tail	0.00165961			P(T<=t) two-tail	0.171882			P(T<=t) two-tail	0.105853
38	42.04	38.11	36.39	34.99	34.73	30.94	29.42	27.95	23.97		t Critical two-tail	1.97436			t Critical two-tail	1.97445			t Critical two-tail	1.97445
39	42.5	40.9	35.19	34.27	34.73	29.55	31.41	28.03	24.44
40	38.71	40.11	35.86	33.74	33.01	30.14	34.2	30.28	26.17		cluster3-1				cluster3-2				cluster3-3
41	43.43	40.44	37.45	35.13	31.41	31.19	29.95	30.02	25.57			0≤t≤100 sec	101 sec≤t			0≤t≤100 sec	101 sec≤t			0≤t≤100 sec	101 sec≤t
42	43.57	41.04	37.39	34.53	30.62	31.42	31.87	30.41	26.3		Mean	29.6576	26.8214		Mean	28.0373	27.328		Mean	25.9932	26.1224
43	42.64	41.63	40.18	35.73	36.85	32.58	33.54	29.95	26.96		Variance	4.38112	8.67031		Variance	3.0503	5.21527		Variance	2.3346	3.51682
44	41.7	38.71	39.97	37.19	37.58	28.48	32.34	30.15	24.9		Observations	101	58		Observations	101	66		Observations	101	66
45	42.9	39.44	38.91	36.59	36.39	29.99	31.08	29.81	23.64		Pooled Variance	5.93835			Pooled Variance	3.90317			Pooled Variance	2.80032
46	42.24	40.91	38.12	36.79	33.47	32.01	31.14	29.81	26.03		Hypothesized Mean Difference	0			Hypothesized Mean Difference	0			Hypothesized Mean Difference	0
47	40.84	39.64	37.12	37.13	31.47	27.54	30.28	29.75	27.22		df	157			df	165			df	165
48	41.57	39.57	37.12	37.46	35.46	29.04	30.29	30.81	25.7		t stat	7.06459			t stat	2.26826			t stat	-0.488001
49	40.9	39.91	37.65	37.26	34.86	31.24	30.88	29.02	25.5		P(T<=t) one-tail	2.46828e-11			P(T<=t) one-tail	0.0123048			P(T<=t) one-tail	0.313099
50	41.11	38.05	37.52	35.59	33.8	27.18	33.86	32.47	26.7		t Critical one-tail	1.65462			t Critical one-tail	1.65414			t Critical one-tail	1.65414
51	42.3	38.51	36.46	33.73	31.55	29.81	29.82	27.95	25.03		P(T<=t) two-tail	4.93656e-11			P(T<=t) two-tail	0.0246097			P(T<=t) two-tail	0.626197
52	42.83	37.25	38.05	32.48	32.47	29.71	30.81	28.56	24.3		t Critical two-tail	1.97519			t Critical two-tail	1.97445			t Critical two-tail	1.97445
53	41.17	39.71	37.79	35.53	33.4	29.69	30.02	27.82	26.16
54	39.77	36.79	37.91	37.72	33.67	31.7	31.88	28.15	24.57
55	41.7	41.5	35.86	35.79	35.2	31.5	30.42	27.96	25.04
56	40.31	39.37	36.66	35.6	34.27	30.9	30.68	27.7	25.63
57	40.9	40.11	36.26	35.86	35.99	29.28	30.88	26.5	23.58
58	37.92	38.78	34.79	35.39	34.2	30.12	33.74	27.7	24.18
59	40.17	38.85	36.73	36.12	31.88	32.44	29.02	28.36	24.5
60	40.31	38.65	34.54	35.66	36.86	28.53	31.14	26.82	24.04
61	38.91	38.58	37.78	35.6	34.07	32.73	29.56	27.82	26.17
62	40.45	37.85	37.72	37.85	34.66	30.83	29.15	28.89	27.69
63	39.12	38.64	36.52	34.8	33.27	30.58	31.14	27.29	25.63
64	39.04	38.05	37.32	36.39	31.41	33.98	31.54	29.42	24.1
65	39.31	34.4	39.97	32.2	29.75	29.92	28.96	27.16	24.83
66	40.11	38.38	35.33	33.93	29.22	32.48	28.96	26.3	26.83
67	39.44	36.73	37.18	34.47	29.41	29.19	30.02	28.69	25.44
68	40.11	42.96	39.11	32.93	36.32	30.7	29.49	30.08	24.77
69	42.03	41.37	38.65	34.4	33.8	31.53	26.1	29.55	22.18
70	43.63	38.58	40.05	36.46	29.75	29.77	29.28	27.69	22.38
71	42.04	33.14	33.53	36.45	34.73	30.02	32.6	29.22	25.17
72	41.83	34.39	36.06	34.6	28.22	30.36	30.15	28.02	27.55
73	40.91	33.67	39.11	33.8	30.42	32.36	31.27	29.41	27.5
74	39.51	36.72	36.65	33.66	32.87	30.82	30.02	28.95	24.43
75	41.57	37.98	34.93	32.53	34.6	34.48	29.82	26.57	23.17
76	39.51	38.85	35.06	32.87	32.81	32.14	28.22	21.98	26.76
77	41.84	36.65	38.06	35.86	32.27	33.23	29.29	27.76	26.03
78	39.64	40.24	33.34	33.74	30.01	32.01	31.41	27.03	28.29
79	40.51	37.99	38.85	34.33	32.8	30.5	27.83	25.83	27.36
80	38.45	34.4	34	35.33	34.6	30.99	28.88	26.83	27.09
81	40.65	33.93	36.93	35.99	34.13	30.93	27.89	24.71	24.77
82	40.91	35.59	36.59	31.75	34.33	32.18	29.48	28.82	25.23
83	43.3	37.52	37.06	31.28	29.22	31.78	28.49	29.35	22.52
84	38.58	35.33	36.45	33.27	34.8	34.31	28.43	29.02	25.57
85	43.16	38.98	35.73	34.93	32.2	25.47	27.56	27.29	24.57
86	43.16	38.18	38.91	31.01	32.34	29.79	27.1	28.09	27.69
87	41.04	37.38	36.92	34.87	28.36	27.02	28.49	26.17	26.9
88	41.9	36.32	37.32	31.08	31.08	28.46	30.95	24.84	24.83
89	41.7	37.39	33.8	26.1	26.5	32.53	27.49	26.9	28.02
90	41.04	37.92	35.93	31.41	32.94	31.02	24.37	26.5	26.96
91	39.58	36.39	33.34	32.87	31.28	28.76	30.28	25.56	25.9
92	38.51	35.46	33.87	33.94	33.73	33.1	26.56	29.02	26.16
93	36.53	34.6	28.95	34.47	31.68	28.28	23.5	26.03	28.56
94	38.31	46.09	31.27	31.81	32.41	26.21	28.76	25.9	26.43
95	38.78	29.82	34.07	31.74	31.01	32.59	22.18	25.1	27.09
96	38.72	37.45	36.26	21.25	31.34	31.88	29.48	31.14	27.96
97	40.77	35.26	33	33	33.87	28.84	28.63	26.04	28.69
98	38.85	60.83	32.74	35.59	31.81	34.21	22.91	25.5	26.56
99	39.78	40.17	33.27	33.67	31.88	29.99	29.02	23.78	26.49
100	36.59	35.53	36.12	29.48	33.8	29.87	30.87	27.62	26.43
101	37.32	37.65	33.14	33.6	32.27	31.37	27.43	27.23	26.63
102	33.6	39.25	36.72	32.4	32.21	33.1	30.35	25.43	24.24
103	39.91	32.14	37.72	31.61	29.09	33.03	27.89	26.83	25.5
104	38.45	45.35	37.12	30.54	34.47	34.98	25.63	27.43	24.04
105	37.12	37.92	34.73	29.09	30.21	33.56	30.42	26.49	26.7
106	31.74	35.66	35.39	30.68	32.01	21.7	28.15	27.69	25.1
107	34.27	32.61	28.75	32.94	28.49	25.95	28.03	29.35	27.69
108	35.86	34.74	33.86	37.39	31.02	31.28	27.96	26.69	26.56
109	35.72	36.33	34.99	31.68	28.82	29.72	23.44	24.17	27.56
110	40.05	32.94	37.32	30.61	31.01	33.22	26.43	29.89	28.69
111	39.91	36.99	36.53	26.56	33.73	31.54	23.84	26.56	24.9
112	34.66	37.98	35.26	34.14	32.74	33.14	24.83	25.44	27.09
113	36.66	37.52	34.46	30.75	33.2	29.15	23.64	25.36	23.84
114	35.19	38.72	32.81	32.28	30.54	31.17	26.36	26.56	25.83
115	39.78	32.47	34.06	33.8	31.75	28.85	24.64	26.89	24.18
116	39.58	39.45	35.32	32.41	34	30.41	20.39	25.63	27.63
117	37.85	34.33	36.99	35.39	34	28.72	25.7	25.23	29.29
118	38.71	33.81	31.74	33.94	34.4	28.66	25.1	27.03	25.7
119	37.19	38.51	36.99	33.2	32.67	30.75	23.71	28.75	27.89
120	36.32	37.65	37.19	30.08	37.25	31.61	30.21	25.63	29.95
121	35.72	39.18	29.81	32.41	36.12	31.41	24.64	27.82	26.96
122	37.05	42.43	37.65	32.07	34.73	30.42	25.16	26.83	27.22
123	39.38	34.6	34.66	35.53	33.4	31.4	20.98	29.29	24.64
124	37.19	35.06	35.39	34.86	37.45	34.33	25.56	28.55	29.75
125	36.99	34.2	35.86	31.28	32.01	29.15	23.05	27.02	26.04
126	36.85	36.33	34.8	31.87	34.54	30.96	25.97	28.76	27.95
127	36.99	35.99	40.9	33.4	33.87	33.87	23.44	29.48	26.76
128	37.32	34.2	38.25	32.08	34.2	33.71	26.23	29.02	26.56
129	37.78	37.32	30.88	29.16	36.06	34.65	23.64	25.97	26.96
130	34.53	37.19	38.05	30.54	34.13	29.01	24.1	27.23	28.42
131	38.59	31.27	37.46	32.41	34.66	31.29	25.04	27.82	27.03
132	35.53	35.52	37.98	33.54	36.39	28.45	28.95	29.22	29.55
133	37.32	34.07	39.71	35.73	32.01	32.4	27.09	26.56	27.23
134	34.8	31.67	35.32	32.07	29.15	32.57	28.62	25.04	28.29
135	36.06	36.53	33.54	33.67	35.06	32.83	29.55	23.77	23.5
136	39.65	37.79	33.86	34.93	36.19	31.98	28.82	27.96	26.09
137	35.66	36.19	35.93	35.66	33.8	30.06	28.89	27.89	27.16
138	36.39	31.01	31.54	30.21	34.8	34.1	30.28	26.97	26.03
139	35.99	37.52	33.13	32.8	34.53	32.79	30.61	27.36	25.3
140	34.66	34.86	33.4	30.82	35.07	33.24	30.08	29.36	26.1
141	36.99	36.73	35.66	33.93	32.73	32.19	28.29	30.14	25.9
142	38.51	36.92	35.92	33.81	31.21	34.8	29.15	27.82	24.23
143	37.85	38.98	34.26	31.68	31.74	31.86	29.15	29.89	27.36
144	40.64	35.72	36.59	32.47	32.87	29.72	28.69	28.69	28.56
145	38.05	38.91	36.72	35.27	33.93	26.67	32.41	28.16	21.98
146	34.47	39.05	39.45	31.81	41.24	30.77	32.34	21.58	26.63
147	39.11	41.97	36.46	33.33	32.01	30.4	31.61	28.56	23.04
148	36.46	39.37	35.99	35.66	30.88	32.57	28.29	22.78	24.63
149	37.79	39.71	35.59	35	33.41	33.83	30.42	24.31	24.1
150	33.27	35.72	36.06	34.39	29.35	31.52	32.14	23.11	26.63
151	41.24	37.12	35.2	38.05	33.07	28.67	25.63	28.95	27.09
152	35.66	37.25	33.8	38.05	34.53	30	26.83	25.96	28.29
153	37.92	39.64	37.85	32.67	34.66	27.07	22.38	25.37	26.62
154	36.06	40.91	35.66	36.32	33.93	27.63	26.5	28.49	27.16
155	36.99	38.91	39.71	33.61	32.8	31.13	24.71	25.97	26.23
156	37.65	39.04	39.58	34.93	33.27	34.19	21.51	28.75	23.64
157	36.85	38.11	38.65	37.79	33	32.67	24.57	22.57	25.17
158	34.66	38.65	39.51	33.93	34.06	28.78	26.17	28.03	24.9
159	35.92	37.26	37.59	36.13	32.53	25.94		23.04	22.38
160		37.45	40.25	34.2	35.39	28.94		29.62	22.78
161		35.26	34.66	33.6	33.8	30.13		32.87	26.29
162		38.45	35.13	34.06	32.73	31.6		29.68	23.38
163		38.65	33.8	37.06	33.01	29.48		29.35	24.04
164			35	35.06	34	29.16		30.35	25.1
165			32.87	32.41	36.45	32.09		31.54	28.22
166			31.27	32.73	37.12	30.32		31.87	23.18
167				34.86
