# Supplementary material for: Dynamic clustering of dynamin-amphiphysin helices regulates membrane constriction and fission coupled with GTP hydrolysis
Source: eLife. 2018 Jan 23;7:e30246. doi: 10.7554/eLife.30246 (PMC5780043; doi:10.7554/eLife.30246)
Supplement: Figure 4—source data 1. — Heights of the lipid tubule undergoing constriction and fission were measured along the red line in Figure 4A at 0 s, 125.3 s, 185.5 s and 227.5 s based on the Video 6 for panel A. [file elife-30246-fig4-data1.xlsx]

## Sheet: Figure 4A (0s)
distance(nm)		groundave	height(nm)		distance(nm)	height(nm)
0	32.3469	3.154	29.1929		0	29.1929
1.98429e-09	31.7713	3.154	28.6173		1.98429	28.6173
3.96857e-09	31.4529	3.154	28.2989		3.96857	28.2989
5.95286e-09	32.192	3.154	29.038		5.95286	29.038
7.93715e-09	32.5785	3.154	29.4245		7.93715	29.4245
9.92143e-09	32.6182	3.154	29.4642		9.92143	29.4642
1.19057e-08	33.0712	3.154	29.9172		11.9057	29.9172
1.389e-08	33.1005	3.154	29.9465		13.89	29.9465
1.58743e-08	33.2469	3.154	30.0929		15.8743	30.0929
1.78586e-08	33.1273	3.154	29.9733		17.8586	29.9733
1.98429e-08	33.0515	3.154	29.8975		19.8429	29.8975
2.18272e-08	33.4908	3.154	30.3368		21.8272	30.3368
2.38114e-08	33.7096	3.154	30.5556		23.8114	30.5556
2.57957e-08	33.8236	3.154	30.6696		25.7957	30.6696
2.778e-08	33.9331	3.154	30.7791		27.78	30.7791
2.97643e-08	33.3584	3.154	30.2044		29.7643	30.2044
3.17486e-08	33.0064	3.154	29.8524		31.7486	29.8524
3.37329e-08	34.1333	3.154	30.9793		33.7329	30.9793
3.57172e-08	34.6147	3.154	31.4607		35.7172	31.4607
3.77014e-08	35.0359	3.154	31.8819		37.7014	31.8819
3.96857e-08	35.0536	3.154	31.8996		39.6857	31.8996
4.167e-08	34.4022	3.154	31.2482		41.67	31.2482
4.36543e-08	33.4515	3.154	30.2975		43.6543	30.2975
4.56386e-08	33.7376	3.154	30.5836		45.6386	30.5836
4.76229e-08	33.9482	3.154	30.7942		47.6229	30.7942
4.96072e-08	34.3089	3.154	31.1549		49.6072	31.1549
5.15914e-08	35.2224	3.154	32.0684		51.5914	32.0684
5.35757e-08	35.4419	3.154	32.2879		53.5757	32.2879
5.556e-08	35.3157	3.154	32.1617		55.56	32.1617
5.75443e-08	34.4999	3.154	31.3459		57.5443	31.3459
5.95286e-08	33.4683	3.154	30.3143		59.5286	30.3143
6.15129e-08	33.0094	3.154	29.8554		61.5129	29.8554
6.34972e-08	33.3816	3.154	30.2276		63.4972	30.2276
6.54815e-08	33.3073	3.154	30.1533		65.4815	30.1533
6.74657e-08	33.2315	3.154	30.0775		67.4657	30.0775
6.945e-08	33.2544	3.154	30.1004		69.45	30.1004
7.14343e-08	33.404	3.154	30.25		71.4343	30.25
7.34186e-08	33.5699	3.154	30.4159		73.4186	30.4159
7.54029e-08	32.9136	3.154	29.7596		75.4029	29.7596
7.73872e-08	32.2781	3.154	29.1241		77.3872	29.1241
7.93715e-08	32.7954	3.154	29.6414		79.3715	29.6414
8.13557e-08	32.9953	3.154	29.8413		81.3557	29.8413
8.334e-08	32.6166	3.154	29.4626		83.34	29.4626
8.53243e-08	32.3818	3.154	29.2278		85.3243	29.2278
8.73086e-08	32.2436	3.154	29.0896		87.3086	29.0896
8.92929e-08	32.1954	3.154	29.0414		89.2929	29.0414
9.12772e-08	31.8564	3.154	28.7024		91.2772	28.7024
9.32615e-08	31.375	3.154	28.221		93.2615	28.221
9.52458e-08	31.9642	3.154	28.8102		95.2458	28.8102
9.723e-08	32.6456	3.154	29.4916		97.23	29.4916
9.92143e-08	32.7623	3.154	29.6083		99.2143	29.6083
1.01199e-07	32.9449	3.154	29.7909		101.199	29.7909
1.03183e-07	33.0463	3.154	29.8923		103.183	29.8923
1.05167e-07	33.3496	3.154	30.1956		105.167	30.1956
1.07151e-07	34.1031	3.154	30.9491		107.151	30.9491

## Sheet: Figure 4A (125.3s)
	distance(nm)	height(nm)
	0	29.6212
	1.99533	29.5103
	3.99066	29.4796
	5.98599	29.4128
	7.98132	29.1333
	9.97665	28.4683
	11.972	28.5396
	13.9673	28.6584
	15.9626	28.5582
	17.958	28.2172
	19.9533	28.2348
	21.9486	28.2271
	23.944	28.4069
	25.9393	28.6151
	27.9346	28.9955
	29.93	28.7759
	31.9253	28.7224
	33.9206	29.2964
	35.9159	29.8751
	37.9113	30.7868
	39.9066	31.4934
	41.9019	31.6915
	43.8973	30.8709
	45.8926	30.6768
	47.8879	31.0998
	49.8832	31.6177
	51.8786	31.98
	53.8739	32.5068
	55.8692	32.8807
	57.8646	33.038
	59.8599	32.8411
	61.8552	32.0357
	63.8506	31.4733
	65.8459	31.2929
	67.8412	31.1979
	69.8366	31.3537
	71.8319	31.4534
	73.8272	30.2962
	75.8225	29.5002
	77.8179	29.4867
	79.8132	29.2084
	81.8085	28.3208
	83.8039	27.6649
	85.7992	27.0111
	87.7945	26.3721
	89.7899	25.517
	91.7852	24.4326
	93.7805	23.9805
	95.7758	24.6139
	97.7712	25.3331
	99.7665	25.212
	101.762	25.6004
	103.757	25.7812
	105.752	25.9048
	107.748	26.0013
	109.743	26.2908
	111.738	26.7935
	113.734	27.5239
	115.729	27.6972
	117.724	27.3695
	119.72	27.1326

## Sheet: Figure 4A (185.5s)
distance(nm)	height(nm)
0	27.3762
1.99892	27.6058
3.99784	27.3286
5.99676	26.7211
7.99568	25.8616
9.9946	25.4498
11.9935	25.0463
13.9924	24.6051
15.9914	24.2958
17.9903	23.9498
19.9892	23.6968
21.9881	24.1018
23.987	24.0007
25.986	23.4828
27.9849	22.5927
29.9838	22.813
31.9827	22.8421
33.9816	22.6241
35.9806	22.9634
37.9795	23.6949
39.9784	24.3702
41.9773	24.7614
43.9762	24.4851
45.9752	24.342
47.9741	23.52
49.973	23.3734
51.9719	25.8295
53.9708	28.0488
55.9698	28.9208
57.9687	30.4683
59.9676	30.8
61.9665	30.4579
63.9654	30.8516
65.9644	31.7269
67.9633	32.3304
69.9622	32.9955
71.9611	33.2698
73.96	32.6241
75.959	31.7646
77.9579	31.0855
79.9568	30.5658
81.9557	29.926
83.9546	29.2494
85.9536	29.337
87.9525	29.1858
89.9514	27.9417
91.9503	26.1545
93.9492	24.0519
95.9482	21.6037
97.9471	21.0234
99.946	22.4055
101.945	23.7304
103.944	23.6468
105.943	23.4119
107.942	24.129
109.941	25.0023
111.94	25.6922
113.938	25.8694
115.937	25.8248
117.936	25.6038
119.935	25.6169
121.934	25.3504
123.933	24.8556

## Sheet: Figure 4A (227.5s)
distance(nm)	height(nm)
0	23.9095
1.99114	22.6478
3.98228	21.2675
5.97342	20.5505
7.96456	20.0648
9.9557	18.8145
11.9468	17.8725
13.938	17.2878
15.9291	17.0683
17.9203	17.1513
19.9114	16.3651
21.9025	16.2092
23.8937	16.4959
25.8848	16.7328
27.876	17.0682
29.8671	17.2422
31.8582	17.4518
33.8494	18.6874
35.8405	20.1886
37.8317	21.4692
39.8228	22.3355
41.8139	23.4533
43.8051	24.3136
45.7962	25.1663
47.7874	25.8796
49.7785	26.3564
51.7696	26.5985
53.7608	26.9701
55.7519	27.3805
57.7431	28.3599
59.7342	29.0607
61.7253	29.2437
63.7165	29.4756
65.7076	29.6449
67.6988	29.4135
69.6899	29.2577
71.681	28.7604
73.6722	28.2297
75.6633	27.712
77.6545	26.5944
79.6456	25.1172
81.6367	24.2524
83.6279	23.595
85.619	23.1859
87.6102	22.5426
89.6013	22.3593
91.5924	22.5591
93.5836	22.5982
95.5747	22.5617
97.5659	23.1327
99.557	23.7476
101.548	24.077
103.539	24.438
105.53	24.7353
107.522	24.6642
109.513	24.3951
111.504	24.3858
113.495	24.1578
