# Supplementary material for: Dynamic clustering of dynamin-amphiphysin helices regulates membrane constriction and fission coupled with GTP hydrolysis
Source: eLife. 2018 Jan 23;7:e30246. doi: 10.7554/eLife.30246 (PMC5780043; doi:10.7554/eLife.30246)
Supplement: Figure 4—source data 2. [file elife-30246-fig4-data2.xlsx]

## Sheet: Figure 4B
control					after GTP
Time(s)	height (nm)left	Time(s)	height (nm)right		time(s)	height (nm)left	time(s)	height (nm)right
0	29.47	0	25.61		0.7	31.93	0.7	31.7
0.7	28.89	0.7	24.49		1.4	31.64	1.4	29.77
1.4	25.49	1.4	23.55		2.1	32.93	2.1	30.44
2.1	22.62	2.1	26.08		2.8	32.11	2.8	29.93
2.8	27.48	2.8	25.89		3.5	32.34	3.5	30.06
3.5	26.84	3.5	26.13		4.2	33.05	4.2	29.24
4.2	26.95	4.2	25.48		4.9	32.7	4.9	28.67
4.9	27.48	4.9	26.37		5.6	31.58	5.6	29.85
5.6	27.19	5.6	26.13		6.3	31.87	6.3	28.77
6.3	29.24	6.3	23.55		7	31.47	7	31.43
7	28.47	7	26.07		7.7	32.34	7.7	28.79
7.7	29.59	7.7	26.3		8.4	31.35	8.4	29.97
8.4	28.07	8.4	26.6		9.1	32.05	9.1	29.29
9.1	30.7	9.1	27.3		9.8	31.53	9.8	29.61
9.8	29.12	9.8	25.26		10.5	33.51	10.5	28.94
10.5	29.3	10.5	25.66		11.2	30.76	11.2	29.15
11.2	30	11.2	26.42		11.9	31.29	11.9	29.9
11.9	29.06	11.9	26.95		12.6	31.58	12.6	29.41
12.6	29.06	12.6	29.24		13.3	31.11	13.3	28.76
13.3	28.95	13.3	27.07		14	32.52	14	28.61
14	28.24	14	26.37		14.7	31.29	14.7	28.44
14.7	29.88	14.7	26.95		15.4	30.47	15.4	27.97
15.4	29.24	15.4	25.95		16.1	30.77	16.1	28.21
16.1	31.18	16.1	27.19		16.8	31.76	16.8	29.02
16.8	28.94	16.8	26.25		17.5	32.81	17.5	29.26
17.5	29.94	17.5	27.77		18.2	30.17	18.2	28.74
18.2	29.77	18.2	27.65		18.9	31.93	18.9	28.43
18.9	31.05	18.9	27.83		19.6	32.05	19.6	28.35
19.6	30.29	19.6	27.13		20.3	32.29	20.3	29.7
20.3	31.47	20.3	28.94		21	31.18	21	29.03
21	30.35	21	28.66		21.7	30.35	21.7	29.99
21.7	29.65	21.7	26.02		22.4	31.17	22.4	28.59
22.4	31.59	22.4	26.3		23.1	31.76	23.1	29.28
23.1	32.28	23.1	26.48		23.8	31.35	23.8	28.25
23.8	32	23.8	26.48		24.5	31.41	24.5	28.26
24.5	32.35	24.5	27.07		25.2	32.05	25.2	29
25.2	30.94	25.2	28.65		25.9	32.93	25.9	29.73
25.9	32.22	25.9	25.9		26.6	31.18	26.6	29.58
26.6	29.83	26.6	28.07		27.3	31.53	27.3	29.55
27.3	31.93	27.3	29.41		28	31.23	28	28.62
28	30.65	28	27.36		28.7	31.87	28.7	28.98
28.7	29.47	28.7	28.3		29.4	31.47	29.4	28.47
29.4	30.35	29.4	28.71		30.1	32.11	30.1	28.89
30.1	27.83	30.1	26.13		30.8	30.47	30.8	33.11
30.8	27.66	30.8	28.65		31.5	30.88	31.5	29.52
31.5	31.05	31.5	27.13		32.2	31.23	32.2	29.35
32.2	30.47	32.2	27.3		32.9	31.23	32.9	28.62
32.9	29.94	32.9	26.84		33.6	31.29	33.6	29.33
33.6	31.17	33.6	26.01		34.3	30.82	34.3	28.18
34.3	32	34.3	26.48		35	32.22	35	28.83
35	30.59	35	25.02		35.7	30.7	35.7	28.12
35.7	31.53	35.7	24.37		36.4	30.53	36.4	28.69
36.4	31.58	36.4	26.78		37.1	31.76	37.1	28.3
37.1	30.47	37.1	27.13		37.8	29.59	37.8	29.67
37.8	30.71	37.8	24.38		38.5	31.87	38.5	29.41
38.5	31.11	38.5	26.08		39.2	31.24	39.2	29.5
39.2	31.93	39.2	28.24		39.9	29.7	39.9	29.08
39.9	30.71	39.9	27.83		40.6	29.65	40.6	29.36
40.6	30.47	40.6	27.66		41.3	31.81	41.3	28.15
41.3	30.82	41.3	29.07		42	30.12	42	29.79
42	31.87	42	27.31		42.7	31.65	42.7	28.26
42.7	31.88	42.7	26.72		43.4	30.24	43.4	28.38
43.4	31.29	43.4	28.24		44.1	31.17	44.1	28.09
44.1	31.7	44.1	28.36		44.8	31.7	44.8	28.12
44.8	32.58	44.8	28.24		45.5	31.65	45.5	28.32
45.5	30.06	45.5	28.12		46.2	30.47	46.2	28.42
46.2	31.76	46.2	27.25		46.9	30.53	46.9	27.22
46.9	31.59	46.9	27.19		47.6	30.3	47.6	29.18
47.6	30.7	47.6	27.77		48.3	29.88	48.3	29.11
48.3	30	48.3	28.3		49	30.29	49	29.21
49	30.59	49	27.48		49.7	31.11	49.7	26.04
49.7	31.06	49.7	27.66		50.4	31.46	50.4	28.62
50.4	31.05	50.4	27.95		51.1	30.41	51.1	29.41
51.1	31.99	51.1	26.55		51.8	30.82	51.8	30.12
51.8	30.94	51.8	26.01		52.5	29.88	52.5	29.67
52.5	29.58	52.5	26.48		53.2	30.7	53.2	28.76
53.2	31.64	53.2	26.42		53.9	30.36	53.9	28.06
53.9	30.35	53.9	27.31		54.6	30.12	54.6	28.44
54.6	31.29	54.6	26.19		55.3	31.17	55.3	30.44
55.3	29.18	55.3	27.54		56	29.3	56	29.12
56	29.53	56	27.18		56.7	30.99	56.7	28.2
56.7	29.41	56.7	26.78		57.4	30.59	57.4	28.86
57.4	27.01	57.4	26.14		58.1	31.11	58.1	30.15
58.1	27.83	58.1	26.83		58.8	31.11	58.8	29.36
58.8	28.24	58.8	27.77		59.5	29.59	59.5	29.42
59.5	28.3	59.5	27.25		60.2	31.23	60.2	28.97
60.2	30.65	60.2	25.78		60.9	30.47	60.9	29
60.9	30.35	60.9	25.61		61.6	29.41	61.6	28.74
61.6	29.88	61.6	26.36		62.3	30.58	62.3	28.56
62.3	32.23	62.3	25.54		63	29.12	63	27.8
63	30.12	63	26.14		63.7	28.89	63.7	28.69
63.7	29.71	63.7	25.84		64.4	28.83	64.4	29.21
64.4	28.95	64.4	26.02		65.1	29.18	65.1	28.16
65.1	28.65	65.1	26.48		65.8	29.06	65.8	28.52
65.8	30.12	65.8	26.14		66.5	29.95	66.5	25.36
66.5	29.83	66.5	26.84		67.2	28.88	67.2	24.66
67.2	30.18	67.2	27.25		67.9	29.29	67.9	25.27
67.9	29.41	67.9	28.66		68.6	30.82	68.6	24.39
68.6	28.42	68.6	28.42		69.3	29.59	69.3	23.21
69.3	30	69.3	28.25		70	30	70	24.14
70	28.59	70	26.19		70.7	30	70.7	24.67
70.7	29.76	70.7	26.31		71.4	30.17	71.4	26.95
71.4	31.05	71.4	28.36		72.1	29.23	72.1	24.26
72.1	30.76	72.1	25.96		72.8	30.46	72.8	25.37
72.8	28.54	72.8	26.31		73.5	30.65	73.5	25.38
73.5	29.23	73.5	25.96		74.2	30.23	74.2	26.04
74.2	29.3	74.2	27.08		74.9	31.12	74.9	23.21
74.9	30.47	74.9	26.25		75.6	31.11	75.6	24.61
75.6	30.88	75.6	27.72		76.3	29.12	76.3	23.84
76.3	28.59	76.3	26.43		77	29.42	77	24.6
77	30.06	77	26.83		77.7	28.71	77.7	24.08
77.7	30.24	77.7	25.43		78.4	29.41	78.4	25.75
78.4	30	78.4	27.36		79.1	29.3	79.1	24.02
79.1	29.24	79.1	27.53		79.8	28.12	79.8	23.65
79.8	29.41	79.8	27.37		80.5	28.42	80.5	23.92
80.5	28.83	80.5	28.36		81.2	29.35	81.2	23.33
81.2	30.76	81.2	26.96		81.9	31	81.9	23.41
81.9	27.83	81.9	26.95		82.6	29.36	82.6	25.43
82.6	29.07	82.6	27.13		83.3	29.59	83.3	24.13
83.3	28.77	83.3	26.19		84	30.7	84	23.16
84	30.41	84	25.49		84.7	29.35	84.7	23.85
84.7	29.7	84.7	27.89		85.4	28.89	85.4	23.95
85.4	30.52	85.4	26.01		86.1	31.23	86.1	22.22
86.1	29.47	86.1	26.2		86.8	30.76	86.8	24.85
86.8	29.7	86.8	24.78		87.5	31.17	87.5	26.08
87.5	28.83	87.5	26.77		88.2	31.11	88.2	23.69
88.2	28.01	88.2	25.55		88.9	29.7	88.9	23.94
88.9	29.35	88.9	23.68		89.6	29.76	89.6	23.66
89.6	29.36	89.6	26.2		90.3	29.88	90.3	24.63
90.3	28.88	90.3	26.25		91	29.18	91	25.59
91	28.95	91	26.25		91.7	30.17	91.7	23.43
91.7	29.59	91.7	25.73		92.4	30.7	92.4	24.18
92.4	31.06	92.4	26.07		93.1	30.06	93.1	24.39
93.1	28.54	93.1	27.53		93.8	31.17	93.8	24.41
93.8	29.65	93.8	26.43		94.5	32.05	94.5	24.26
94.5	29.24	94.5	26.37		95.2	29.42	95.2	25.53
95.2	30.58	95.2	27.31		95.9	29.65	95.9	25.06
95.9	29.07	95.9	26.01		96.6	30.05	96.6	24.12
96.6	28.77	96.6	27.07		97.3	29.71	97.3	24.56
97.3	29.71	97.3	28.95		98	30.12	98	26.41
98	30.29	98	27.25		98.7	31	98.7	23.18
98.7	29.06	98.7	27.25		99.4	29.83	99.4	23.6
99.4	27.72	99.4	27.02		100.1	29.47	100.1	26.5
100.1	30	100.1	28.12		100.8	29.12	100.8	24.45
100.8	28.12	100.8	27.3		101.5	28.95	101.5	23.59
101.5	30.47	101.5	25.72		102.2	30.99	102.2	22.4
102.2	30.71	102.2	27.54		102.9	30.06	102.9	26.58
102.9	28.83	102.9	26.9		103.6	29.36	103.6	26.34
103.6	30.06	103.6	28.24		104.3	27.83	104.3	23.89
104.3	29.35	104.3	26.83		105	29.36	105	22.71
105	29.06	105	26.72		105.7	29.59	105.7	23.77
105.7	29.94	105.7	27.84		106.4	31.64	106.4	23.98
106.4	30.06	106.4	28.19		107.1	29.47	107.1	22.14
107.1	29.3	107.1	27.43		107.8	28.77	107.8	22.95
107.8	28.94	107.8	27.6		108.5	29.71	108.5	24.25
108.5	28.25	108.5	28.19		109.2	30.82	109.2	23.12
109.2	30	109.2	27.77		109.9	30.88	109.9	23.78
109.9	28.18	109.9	26.31		110.6	30.29	110.6	25.6
110.6	30.05	110.6	28.77		111.3	29.42	111.3	24.65
111.3	29.47	111.3	28.19		112	29.83	112	25
112	29	112	29.29		112.7	31.23	112.7	23.76
112.7	28.77	112.7	28.42		113.4	30.29	113.4	22.22
113.4	30.82	113.4	28.94		114.1	30.18	114.1	23.71
114.1	30.71	114.1	27.71		114.8	29.59	114.8	24.95
114.8	28.07	114.8	27.37		115.5	29.47	115.5	22.1
115.5	29.12	115.5	27.01		116.2	30.12	116.2	23.81
116.2	26.2	116.2	28.48		116.9	30.58	116.9	23.84
116.9	28.83	116.9	29.18		117.6	32.22	117.6	24.3
117.6	31.23	117.6	28.65		118.3	30.29	118.3	23.46
118.3	29.65	118.3	27.84		119	30.52	119	23.3
119	27.77	119	27.72		119.7	29.7	119.7	23.38
119.7	28.59	119.7	28.42		120.4	30.64	120.4	23.21
120.4	30	120.4	28.25		121.1	31.29	121.1	23.85
121.1	29.42	121.1	28.54		121.8	30.76	121.8	22.11
121.8	27.36	121.8	27.71		122.5	29.35	122.5	22.55
122.5	30.23	122.5	28.36		123.2	29.83	123.2	24.48
123.2	29.76	123.2	27.24		123.9	30.06	123.9	23.46
123.9	30.47	123.9	28.94		124.6	28.95	124.6	20.89
124.6	29.36	124.6	30.24		125.3	29.42	125.3	22.54
125.3	30.99	125.3	27.72		126	30.53	126	23.4
126	29.53	126	28.12		126.7	30.41	126.7	25.78
126.7	31.29	126.7	26.36		127.4	28.6	127.4	23.28
127.4	31.05	127.4	28.36		128.1	31.29	128.1	23.81
128.1	30.58	128.1	26.08		128.8	31.58	128.8	25.83
128.8	29.53	128.8	28.47		129.5	31.17	129.5	21.34
129.5	28.88	129.5	28.12		130.2	30.53	130.2	24.11
130.2	29.59	130.2	28.3		130.9	30.77	130.9	22.76
130.9	28.83	130.9	27.31		131.6	28.31	131.6	24.32
131.6	27.48	131.6	29.01		132.3	28.36	132.3	22.42
132.3	29.24	132.3	27.66		133	28.24	133	22.94
133	26.89	133	28.3		133.7	29.35	133.7	25.41
133.7	27.89	133.7	28.88		134.4	28.77	134.4	24.92
134.4	27.95	134.4	27.13		135.1	30	135.1	21.39
135.1	26.01	135.1	27.43		135.8	30.47	135.8	23.01
135.8	28.06	135.8	26.83		136.5	30.77	136.5
136.5	27.84	136.5	27.25		137.2	28.95	137.2	27.33
137.2	29.41	137.2	28.36		137.9	29	137.9	20.11
137.9	29.06	137.9	27.71		138.6	28.42	138.6	21.85
138.6	28.47	138.6	27.66		139.3	31.05	139.3	21.6
139.3	28.6	139.3	26.54		140	27.83	140	21.23
140	29.29	140	27.71		140.7	30.82	140.7	23.9
140.7	28.3	140.7	26.37		141.4	28.42	141.4	22.14
141.4	27.89	141.4	27.95		142.1	28.48	142.1	21.87
142.1	29.3	142.1	28.71		142.8	29.06	142.8	23.63
142.8	28.01	142.8	28.54		143.5	28.94	143.5	24.4
143.5	28.88	143.5	28.13		144.2	29.13	144.2	22.63
144.2	26.78	144.2	28.77		144.9	28.71	144.9	22.84
144.9	29.07	144.9	26.77		145.6	28.77	145.6	20.47
145.6	29	145.6	27.66		146.3	29.41	146.3	21.52
146.3	29.41	146.3	26.37		147	29.07	147	21.17
147	28.94	147	28.18		147.7	28.59	147.7	22.64
147.7	29.18	147.7	27.71		148.4	28.42	148.4	22.25
148.4	28.47	148.4	26.31		149.1	28.59	149.1	21.13
					149.8	29.35	149.8	24.28
					150.5	27.78	150.5	22.95
					151.2	28.48	151.2	23.83
					151.9	29.06	151.9	20.9
					152.6	28.36	152.6	23.77
					153.3	27.37	153.3	23.94
					154	26.96	154	21.2
					154.7	28.59	154.7	20.88
					155.4	28.83	155.4	23.18
					156.1	30	156.1	21.25
					156.8	27.89	156.8	23.77
					157.5	28.19	157.5	22.11
					158.2	27.54	158.2	22.3
					158.9	28.01	158.9	24.94
					159.6	28.24	159.6	22.3
					160.3	28.42	160.3	21.44
					161	29.82	161	22.16
					161.7	29.24	161.7	24.88
					162.4	29.65	162.4	22.12
					163.1	29.77	163.1	20.99
					163.8	29.07	163.8	23.65
					164.5	28.24	164.5	22.7
					165.2	29.18	165.2	22.95
					165.9	28.89	165.9	22.02
					166.6	29.06	166.6	22.15
					167.3	27.77	167.3	21.8
					168	26.61	168	22.26
					168.7	25.9	168.7	23.92
					169.4	28.24	169.4	22.84
					170.1	26.31	170.1	24.28
					170.8	27.13	170.8	23.79
					171.5	28.41	171.5	25.83
					172.2	27.3	172.2	23.8
					172.9	27.95	172.9	24.17
					173.6	22.97	173.6	21.38
					174.3	28.07	174.3	24
					175	27.37	175	23.68
					175.7	26.37	175.7	24.43
					176.4	23.97	176.4	24.89
					177.1	26.37	177.1	24.72
					177.8	25.66	177.8	24.19
					178.5	26.07	178.5	24.55
					179.2	26.13	179.2	24.66
					179.9	25.08	179.9	22.73
					180.6	25.2	180.6	24.19
					181.3	25.61	181.3	23.38
					182	24.73	182	22.63
					182.7	24.66	182.7	24.93
					183.4	23.44	183.4	23.94
					184.1	23.32	184.1	25.05
					184.8	24.78	184.8	24.86
					185.5	21.68	185.5	24.02
					186.2	21.91	186.2	23.61
					186.9	22.73	186.9	26.16
					187.6	22.03	187.6	27.74
					188.3	22.97	188.3	26.1
					189	21.56	189	23.99
					189.7	20.8	189.7	20.93
					190.4	20.68	190.4	23.17
					191.1	19.51	191.1	23.28
					191.8	21.09	191.8	25.25
					192.5	21.45	192.5	24.25
					193.2	20.92	193.2	24.09
					193.9	20.81	193.9	23.16
					194.6	21.97	194.6	25.47
					195.3	20.45	195.3	24.54
					196	20.86	196	25.09
					196.7	22.03	196.7	24.71
					197.4	22.27	197.4	24.82
					198.1	20.86	198.1	24.48
					198.8	22.15	198.8	25.02
					199.5	20.45	199.5	25.26
					200.2	20.04	200.2	23.03
					200.9	20.27	200.9	23.16
					201.6	25.32	201.6	25.14
					202.3	21.5	202.3	25.44
					203	18.98	203	23.2
					203.7	19.75	203.7	25.78
					204.4	21.21	204.4	23.48
					205.1	21.04	205.1	23.06
					205.8	22.38	205.8	24.56
					206.5	20.57	206.5	25.38
					207.2	18.58	207.2	25.04
					207.9	18.75	207.9	25.32
					208.6	20.45	208.6	23.91
					209.3	18.8	209.3	23.95
					210	20.28	210	24.33
					210.7	20.16	210.7	22.84
					211.4	19.74	211.4	24.62
					212.1	19.57	212.1	25.34
					212.8	18.81	212.8	23.82
					213.5	21.27	213.5	22.71
					214.2	22.32	214.2	24.31
					214.9	21.62	214.9	24.16
					215.6	19.28	215.6	24.86
					216.3	19.92	216.3	25.76
					217	21.39	217	23.46
					217.7	20.74	217.7	25.29
					218.4	20.51	218.4	24.77
					219.1	20.98	219.1	23.97
					219.8	19.92	219.8	23.48
					220.5	18.75	220.5	23
					221.2	20.16	221.2	22.57
					221.9	19.28	221.9	24.05
					222.6	18.63	222.6	22.57
					223.3	21.44	223.3	24.78
					224	22.09	224	23.4
					224.7	18.63	224.7	24.61
					225.4	21.56	225.4	23.26
					226.1	21.45	226.1	24.25
					226.8	20.22	226.8	22.9
					227.5	21.39	227.5	24.6
					228.2	24.14	228.2	23.24
					228.9	20.27	228.9	24.82
					229.6	19.63	229.6	23.56
					230.3	20.8	230.3	23.79
					231	20.98	231	21.83
					231.7	20.86	231.7	23.76
					232.4	20.62	232.4	25.28
					233.1	21.39	233.1	24.63
					233.8	19.34	233.8	24.21
					234.5	21.33	234.5	22.78
					235.2	21.32	235.2	23.39
					235.9	20.86	235.9	23.97
					236.6	19.57	236.6	23.54
					237.3	19.68	237.3	25.04
					238	20.51	238	23
					238.7	20.57	238.7	24.46
					239.4	20.69	239.4	23.19
					240.1	19.22	240.1	23.4
					240.8	20.21	240.8	23.51
					241.5	20.15	241.5	24.99
					242.2	21.39	242.2	24.81
					242.9	20.16	242.9	25.51
					243.6	21.5	243.6	22.74
					244.3	21.15	244.3	22.63
					245	21.09	245	22.32
					245.7	20.8	245.7	24.92
					246.4	20.97	246.4	23.4
					247.1	20.85	247.1	23.33
					247.8	19.81	247.8	24.38
					248.5	20.45	248.5	23.75
					249.2	21.56	249.2	23.46
					249.9	21.45	249.9	22.53
					250.6	21.21	250.6	23.05
					251.3	19.98	251.3	23.15
					252	21.5	252	20.82
					252.7	20.45	252.7	23.89
					253.4	20.22	253.4	25.21
					254.1	21.68	254.1	23.53
					254.8	20.5	254.8	23.33
					255.5	18.75	255.5	23.81
					256.2	20.91	256.2	24.17
					256.9	20.28	256.9	22.08
					257.6	20.27	257.6	23.98
					258.3	21.33	258.3	23.82
					259	20.04	259	25.28
					259.7	22.38	259.7	23.26
					260.4	20.63	260.4	24.98
					261.1	20.8	261.1	24.45
					261.8	23.09	261.8	26.47
					262.5	21.16	262.5	24.35
					263.2	21.45	263.2	23.49
					263.9	19.86	263.9	24.49
					264.6	21.15	264.6	24.9
					265.3	19.1	265.3	24.52
					266	20.74	266	24.96
					266.7	19.1	266.7	26.41
					267.4	20.39	267.4	25.87
					268.1	19.75	268.1	25.36
					268.8	19.1	268.8	24.67
					269.5	21.45	269.5	25.96
					270.2	21.04	270.2	24.48
					270.9	18.45	270.9	25.83
					271.6	18.7	271.6	24.22
					272.3	19.57	272.3	24.6
					273	18.69	273	24.66
					273.7	17.99	273.7	25.12
					274.4	17.16	274.4	24.29
					275.1	18.29	275.1	25.53
					275.8	18.92	275.8	24.6
					276.5	18.81	276.5	25.56
					277.2	19.22	277.2	24.1
					277.9	19.57	277.9	25.6
					278.6	19.22	278.6	26.21
					279.3	19.57	279.3	26.9
					280	19.39	280	24.36
					280.7	19.57	280.7	25.55
					281.4	17.58	281.4	27.64
					282.1	17.34	282.1
					282.8	19.04	282.8	23.24
					283.5	17.7	283.5	24.14
					284.2	18.52	284.2	23.42
					284.9	19.22	284.9	23.83
					285.6	20.1	285.6	23.89
					286.3	18.52	286.3	22.68
					287	19.57	287	23.76
					287.7	18.17	287.7	23.33
					288.4	19.39	288.4	24.25
					289.1	18.17	289.1	25.58
					289.8	18.99	289.8	24.79
					290.5	18.45	290.5	23.7
					291.2	19.81	291.2	24.84
					291.9	19.33	291.9	25
					292.6	19.63	292.6	23.62
					293.3	18.81	293.3	24.26
					294	19.98	294	23.17
					294.7	18.64	294.7	22.13
					295.4	17.64	295.4	23.27
					296.1	17.52	296.1	21.96
					296.8	18.45	296.8	22.63
					297.5	18.4	297.5	23.34
					298.2	18.17	298.2	23.79
					298.9	18.11	298.9	21.02
					299.6	18.46	299.6	24.88
					300.3	18.81	300.3	23.83
					301	18.69	301	22.9
					301.7	18.05	301.7	20.21
					302.4	18.11	302.4	24.69
					303.1	18.17	303.1	23.9
					303.8	19.04	303.8	22.12
					304.5	18.1	304.5	24
					305.2	17.52	305.2	23.24
					305.9	18.98	305.9	24.55
					306.6	17.82	306.6	24.62
					307.3	16.75	307.3	22.84
					308	19.34	308	23.76
					308.7	18.57	308.7	23.01
					309.4	18.87	309.4	22.42
					310.1	16.23	310.1	25.45
					310.8	16.82	310.8	23.15
					311.5	16.88	311.5	21.86
					312.2	18.17	312.2	24.43
					312.9	18.92	312.9	22.32
					313.6	16.93	313.6	22.88
					314.3	16.7	314.3	23.87
					315	18.05	315	23.79
					315.7	16	315.7	24.14
					316.4	16.53	316.4	21.88
					317.1	17.34	317.1	21.58
					317.8	16.87	317.8	22.61
					318.5	16.99	318.5	23.75
					319.2	16.99	319.2	23.88
					319.9	18.57	319.9	22.09
					320.6	16.35	320.6	22.01
							321.3	23.47
							322	21.62
							322.7	22.88
							323.4	23.37
