# Supplementary material for: Dynamic clustering of dynamin-amphiphysin helices regulates membrane constriction and fission coupled with GTP hydrolysis
Source: eLife. 2018 Jan 23;7:e30246. doi: 10.7554/eLife.30246 (PMC5780043; doi:10.7554/eLife.30246)
Supplement: Figure 5—source data 1. [file elife-30246-fig5-data1.xlsx]

## Sheet: Figure 5A
	DNM1-AMPH1		DNM1		vesicle diameter	DNM1-AMPH1	DNM1
	29.6651		76.0005		0 to 50 nm	0.27	0
	30.4215		82.492		50 to 100 nm	0.59	0.102362
	30.9101		82.7187		100 to 150 nm	0.12	0.433071
	33.9296		84.9528		150 to 200 nm	0.02	0.251969
	35.0875		91.1907		200 to 250 nm	0	0.125984
	35.3639		92.752		250 to 300 nm	0	0.0393701
	36.2014		94.8304		300 to 350 nm	0	0.023622
	36.6539		96.8446		350 to 400 nm	0	0.023622
	37.0334		97.7337
	38.1691		97.9889
	39.0295		98.5606
	40.7539		98.9399
	41.7918		99.003
	41.8762		100.443
	41.9295		100.443
	42.4028		101.336
	42.4087		101.415
	43.8675		103.311
	44.0946		105.061
	44.5678		106.007
	46.909		107.643
	47.2304		107.643
	47.9837		110.052
	49.2958		110.392
	49.4214		112.299
	49.596		113.129
	49.8609		113.484
	50.005		115.37
	50.8883		115.91
	51.899		116.232
	52.0143		116.462
	52.3159		116.982
	52.3453		116.982
	52.5303		117.621
	52.8714		119.202
	53.0231		120.037
	54.3396		121.844
	55.2177		122.457
	55.6739		123.624
	56.5006		127.208
	58.2985		127.258
	58.4337		128.04
	58.6159		128.624
	58.9071		130.312
	61.4131		131.456
	63.0878		132.638
	63.3761		132.638
	63.478		132.779
	64.0845		133.014
	64.1048		134.09
	64.2391		135.017
	64.5817		135.017
	65.474		135.755
	65.5081		135.939
	66.994		138.532
	68.048		138.577
	68.3099		142.443
	68.3135		142.829
	68.6033		143.491
	69.4475		145.006
	70.9068		145.168
	71.5751		146.081
	72.2475		146.213
	72.7606		147.84
	73.1073		148.452
	79.3528		148.62
	79.8885		149.917
	80.5778		149.917
	80.8511		151.738
	81.1603		153.578
	81.2091		153.578
	81.7296		154.343
	82.0566		154.551
	82.3944		155.517
	82.7577		155.998
	85.5598		156.916
	85.8115		157.789
	86.2324		159.442
	88.0507		159.442
	89.6139		162.583
	91.0659		162.889
	91.0713		164.739
	93.4314		166.078
	94.508		166.27
	94.9242		166.954
	95.0496		167.338
	100.825		167.984
	100.84		168.33
	101.47		169.906
	102.971		170.199
	112.643		171.077
	114.529		175.188
	114.953		176.608
	118.401		177.102
	125.678		177.408
	128.026		180.891
	136.233		193.089
	147.23		194.603
	154.648		197.891
	193.677		199.514
mean diameter	69.9942		200.139
SD	29.3066		200.917
SE	2.93066		201.444
			204.523
			205.221
			206.797
			207.068
			207.724
			207.851
			210.833
			217.798
			223.622
			224.93
			225.069
			231.819
			232.948
			254.018
			265.488
			279.56
			284.995
			286.981
			300.115
			339.958
			346.83
			369.794
			385.999
			389.094
			432.021
			441.229
			441.569
			483.105
			483.725
			505.313
			554.129
			564.885
			568.894
			569.639
			578.341
			605.675
			780.143
			794.951
			823.314
		mean diameter	204.579
		SD	145.992
		SE	12.2514
