# Supplementary material for: Dynamic clustering of dynamin-amphiphysin helices regulates membrane constriction and fission coupled with GTP hydrolysis
Source: eLife. 2018 Jan 23;7:e30246. doi: 10.7554/eLife.30246 (PMC5780043; doi:10.7554/eLife.30246)
Supplement: Figure 5—source data 2. [file elife-30246-fig5-data2.xlsx]

## Sheet: Figure 5B
	DNM1+AMPH		DNM1			DNM1+AMPH1	DNM1
	68.9206		54.9141		<50	0	0
	81.7134		58.5821		50-100	0.16	0.173913
	87.1221		67.471		100-150	0.32	0.369565
	90.5035		69.9932		150-200	0.36	0.0652174
	108.171		75.1492		200-250	0.12	0.0869565
	111.931		95.3763		250-300	0.04	0.130435
	117.225		98.2665		300<	0	0.173913
	118.783		99.265
	129.329		102.404
	130.386		104.069
	131.285		105.204
	133.929		110.987
	150.888		113.991
	151.945		119.819
	159.412		119.842
	169.095		127.172
	170.016		132.948
	170.812		132.949
	172.073		134.105
	178.48		136.417
	183.083		137.56
	211.415		137.809
	233.433		142.41
	238.087		143.022
	258.9		149.604
mean	150.278		164.164
SD	48.7576		178.597
SE	9.75151		180.524
			217.322
			228.908
			248.164
			248.709
			250.318
			263.132
			268.76
			270.72
			278.262
			285.771
			307.826
			350.777
			354.955
			386.349
			387.83
			396.396
			403.524
			460.071
		mean	193.487
		SD	107.311
		SE	15.8221
