# Supplementary material for: Dynamic clustering of dynamin-amphiphysin helices regulates membrane constriction and fission coupled with GTP hydrolysis
Source: eLife. 2018 Jan 23;7:e30246. doi: 10.7554/eLife.30246 (PMC5780043; doi:10.7554/eLife.30246)
Supplement: Figure 5—source data 3. [file elife-30246-fig5-data3.xlsx]

## Sheet: Figure 5C
	DNM1 (GDP+Vana)			DNM1+AMPH(GDP+Vana)
	103.755			27.1835
	116.839			37.9041
	48.1655			42.9289
	40.8511			43.4627
	22.5462			35.9086
	25.3521			28.4231
	31.0179			32.5547
	62.7117			43.5539
	74.8105			33.1061
	46.5002			30.8737
	33.5451			21.389
	98.4632			57.5223
	102.198			29.3945
	65.098			26.6123
	70.7212			24.9861
	28.7976			26.6123
	30.3706			34.1058
	26.3041			29.2839
	110.463			38.5791
	73.4197			31.8335
	53.2985			41.8881
	58.6496			28.1426
	68.1881			53.5397
	62.3673			22.2696
	54.1405			25.8557
	55.3523			23.9229
	49.1648			55.7543
	61.4131			41.8157
	57.8151			33.2231
	45.9261			25.0958
Mean	59.2748			57.331
SD	25.6906			25.3021
SE	4.69044			23.8596
				38.7557
				33.7499
				25.3507
			Mean	34.2243
			SD	9.94157
			SE	1.65693
